# Supplementary material for: Gentirigeoside B from Gentiana rigescens Franch Prolongs Yeast Lifespan via Inhibition of TORC1/Sch9/Rim15/Msn Signaling Pathway and Modification of Oxidative Stress and Autophagy
Source: Antioxidants (Basel). 2022 Nov 30;11(12):2373. doi: 10.3390/antiox11122373 (PMC9774393; doi:10.3390/antiox11122373)
Supplement: Supplementary file 1 [file antioxidants-11-02373-s001.zip]

Archive with 1 entries (1 files):
- antioxidants-2040797-supplementary.pdf
